# Supplementary material for: Design and Characterization of Microscale Auxetic and Anisotropic Structures Fabricated by Multiphoton Lithography
Source: Nanomaterials (Basel). 2021 Feb 10;11(2):446. doi: 10.3390/nano11020446 (PMC7916458; doi:10.3390/nano11020446)
Supplement: Supplementary file 1 [file nanomaterials-11-00446-s001.zip]

Archive with 4 entries (4 files):
- Filter.mp4
- __MACOSX/._Filter.mp4
- stent.mp4
- __MACOSX/._stent.mp4
